# Supplementary material for: The Association between Immune Checkpoint Proteins and Therapy Outcomes in Acute Myeloid Leukaemia Patients
Source: Cancers (Basel). 2023 Sep 9;15(18):4487. doi: 10.3390/cancers15184487 (PMC10526931; doi:10.3390/cancers15184487)
Supplement: Supplementary file 1 [file cancers-15-04487-s001.zip]

Archive with 1 entries (1 files):
- cancers-2573996-supplementary.pdf
